# Supplementary material for: Comparison and selection of light-emitting diodes (LEDs) for disease assays on plant pathogenic viruses and bacteria in greenhouses
Source: PLoS One. 2025 Aug 11;20(8):e0328277. doi: 10.1371/journal.pone.0328277 (PMC12338770; doi:10.1371/journal.pone.0328277)
Supplement: S1 Table — (XLSX) [file pone.0328277.s001.xlsx]

## Sheet: Table S1
Table S1. Experiment V1a: symptom development under HPS and "daylight spectrum" LEDs on test plants inoculated with (A) tobacco ringspot virus, (B) tomato spotted wilt virus and (C) Physostegia chlorotic mottle virus.
Buffer inoculations are only shown if symptoms were observed. Symptoms are only noted on the date of their first appearance, or if a change in the number of plants displaying these symptoms is observed. Most notable differences in symptoms between HPS and LED indicated in red. See Table S5 for symptom abbreviations, dpi: days post inoculation, number of test plants showing specific symptoms over …
A) Tobacco ringspot virus (TRSV)
test plant	Cucumis sativus "Chinese Slangen"
lighting	HPS		LED
symptoms	local	systemic	local	systemic
13 dpi	^cs (3/8)	cs (3/8), m (1/8)	^cs (2/8)	cs (3/8)
16 dpi		cl + ms (3/8)	cs (5/8)	cl + ms (4/8)
20 dpi		cl + ms (5/8)		cl + ms (5/8)
23 dpi			symptoms more pronouned than under HPS
27 dpi		cln (5/8)
34 dpi				g (4/8)
test plant	Nicotiana benthamiana				Nicotiana occidentalis "P1"				Nicotiana tabacum "White Burley"				Chenopodium quinoa
lighting	HPS		LED		HPS		LED		HPS		LED		HPS		LED
symptoms	local	systemic	local	systemic	local	systemic	local	systemic	local	systemic	local	systemic	local	systemic	local	systemic
6 dpi	cl (4/4)	r + vc (4/4)	cl (4/4)	r (4/4)	nl + np (4/4)	vn (4/4)	cl + nl (4/4)	vn (4/4)	nl + nr (4/4)		~nl + lsl (4/4)		ns (4/4)		ns + cs (4/4) less severe than under HPS
9 dpi	cnr (4/4)	n + vn + g (4/4)	^cnr (4/4)	n + vc + vn + g (4/4)	cnr (4/4)	g + n (4/4)	^cnr (4/4)	g + n + tn (4/4)	cnr (4/4)		cnr (3/4)			tn + g (4/4)		^tn + g (4/4)
	On Nicotiana species (concentric) rings characteristic of nepovirus infection more distinct under HPS than under LED
13 dpi		cr + nr (4/4)				lm (4/4)		lm (4/4)		g + lm + cl + nl (4)		cl + nl (3/4) vc (1/4)				tn (4/4) c + m (3/4)
16 dpi		cnr (4/4)		cnr (4/4)								nl + g + lm (4/4)
20 dpi
27 dpi												c (1/4)				nl (4/4)
B) Tomato spotted wilt virus (TSWV)
test plant	Nicotiana benthamiana				Nicotiana occidentalis "P1"				Nicotiana tabacum "White Burley"				Datura stramonium				Nicotiana glutinosa
lighting	HPS		LED		HPS		LED		HPS		LED		HPS		LED		HPS		LED
symptoms	local	systemic	local	systemic	local	systemic	local	systemic	local	systemic	local	systemic	local	systemic	local	systemic	local	systemic	local	systemic
6 dpi					nl ^s (4/4)		nl s (4/4)		lsl with dark edge + cnr (4/4)		ll s with dark edge (4/4)		three whitish lesions (1/4)				lsl with dark edge (4/4)		lsl with dark edge ^s (4/4)
9 dpi		r + lc (4/4)	^cl (4/4), ^nl (1/4)			ns + g (4/4)		n + vn + g (4/4)		vn + severe tn (4/4)		g (4/4), vn (2/4)	~ grey-white nl (3/4)		~ grey nl (4/4)			nl (4/4)		nl (3/4)
13 dpi		m + vc + g (4/4)		r + lc + ^c (4/4)		w (4/4)		w (4/4)		pd (4/4)		tn (2/4)	~ grey-white nl (4/4)	r + lc (4/4), white nl on one leaf (1/4)		r + lc (4/4)	w + cnr (4/4)	n + g (4/4)	cnr (4/4)	n + g (3/4)
16 dpi		w (4/4)		^w + g (4/4)								pd (4/4)		white nl more severe and confluent (1/4), cln (1/4), g (4/4)		c/n (2/4), ^cl (2/4), g (4/4)		^pd (4/4)
20 dpi				w (4/4)										ns (4/4)						w (3/4)
27 dpi				pd (4/4)		pd (4/4)		pd (4/4)										pd (4/4)		pd (3/4)
C) Physostegia chlorotic mottle virus (PhCMoV)
test plant	Nicotiana benthamiana								Nicotiana occidentalis "P1"
inoculation	PhCMoV		PhCMoV		Buffer		Buffer		PhCMoV		PhCMoV		Buffer		Buffer
lighting	HPS		LED		HPS		LED		HPS		LED		HPS		LED
symptoms	local	systemic	local	systemic	local	systemic	local	systemic	local	systemic	local	systemic	local	systemic	local	systemic
27 dpi										vc (3/4)
34 dpi		r + g (4/4)		^r? (4/4)						vc + g (4/4)				vc (1/4), lm (1/4)		g? (1/4)
37 dpi				r + g (1/4)						vc on lower leaves (4)		vc except for lower leaves (2/4), cl leaves flowering stem (4/4)				cl leaves flowering stem (4/4)
41 dpi				g? (3/4), g (1/4)				cl (4/4)		many small leaves in growing tip (2/4)
