# Supplementary material for: Comparison and selection of light-emitting diodes (LEDs) for disease assays on plant pathogenic viruses and bacteria in greenhouses
Source: PLoS One. 2025 Aug 11;20(8):e0328277. doi: 10.1371/journal.pone.0328277 (PMC12338770; doi:10.1371/journal.pone.0328277)
Supplement: S2 Table — (XLSX) [file pone.0328277.s002.xlsx]

## Sheet: Table S2
Table S2. Experiment V1a: systemic symptoms and DAS-ELISA results of plants inoculated with Physostegia chlorotic mottle virus (isolate 33226137) under "daylight spectrum" LEDs.
		OD405 after 2 hours of substrate incubation
Sample	systemic symptoms	duplicate 1	duplicate 2	Conclusion*
Nicotiana occidentalis "P1" plant 1	no	0.047	0.051	-
Nicotiana occidentalis "P1" plant 2	yes	2.406	2.358	+
Nicotiana occidentalis "P1" plant 3	yes	1.71	1.762	+
Nicotiana occidentalis "P1" plant 4	no	0.049	0.053	-
Nicotiana benthamiana plant 1	yes	1.891	1.893	+
Nicotiana benthamiana plant 2	unclear	2.019	1.953	+
Nicotiana benthamiana plant 3	unclear	0.046	0.05	-
Nicotiana benthamiana plant 4	unclear	1.596	1.659	+
Negative control: N. occidentalis "P1" plant 1-4 (pooled sample) buffer inoculated	no	0.059	0.052	-
Negative control: N. benthamiana plant 1-4 (pooled sample) buffer inoculated	no	0.058	0.051	-
Positive control: leaf material infected with PhCMoV from -80°C	NA	1.101	0.975	+
*OD values were considered positive (+) when the OD-value was ≥ 2x the value of the negative control of the same species, otherwise OD values were considered negative (-).
NA: not available.
