# Supplementary material for: Comparison and selection of light-emitting diodes (LEDs) for disease assays on plant pathogenic viruses and bacteria in greenhouses
Source: PLoS One. 2025 Aug 11;20(8):e0328277. doi: 10.1371/journal.pone.0328277 (PMC12338770; doi:10.1371/journal.pone.0328277)
Supplement: S3 Table — (XLSX) [file pone.0328277.s003.xlsx]

## Sheet: Table S3
Table S3. Experiment V1b: symptom development under HPS and "daylight spectrum" LEDs on test plants inoculated with (A) tobacco ringspot virus, and (B) Physostegia chlorotic mottle virus.
Buffer inoculations are only shown if symptoms were observed. Symptoms are only noted on the date of their first appearance, or if a change in the number of plants displaying these symptoms is observed. Most notable differences in symptoms between HPS and LED indicated in red. See Table S5 for symptom abbreviations, dpi: days post inoculation, number of test plants showing specific symptoms over …
A) Tobacco ringspot virus (TRSV)
test plant	Nicotiana benthamiana				Nicotiana occidentalis "P1"				Nicotiana tabacum "White Burley"
lighting	HPS		LED		HPS		LED		HPS		LED
symptoms	local	systemic	local	systemic	local	systemic	local	systemic	local	systemic	local	systemic
3 dpi							^s nl (2/4)
6 dpi	cl (4/4) more lesions and more distinct than under LED	cv (4/4)	cl (4/4)	vc + lc (4/4)	cnr confluent (4/4)	n + vn + lm (4/4)	cnr (4/4)	vn (4/4)	cnr (4/4)		ccr (4/4)
10 dpi	cnr (4)	vn (4/4)		vn (4/4)		g (4/4)		n + g + w (4/4)		nl (4/4)		^nl (1/4)
13 dpi		g + cp + ^np (4/4)		g + cp + np (4/4)						ccr + g (4/4)		ccr less severe than under HPS (4/4)
17 dpi												symptoms similar to under HPS (4/4)
20 dpi		rc (4/4)		rc (4/4)
B) Physostegia chlorotic mottle virus (PhCMoV)
test plant	Nicotiana benthamiana				Nicotiana occidentalis "P1"
lighting	HPS		LED		HPS		LED
symptoms	local	systemic	local	systemic	local	systemic	local	systemic
27 dpi		^r + ^g (4/4)				vc (1/4)
31 dpi				r + c (4/4)				vc (1/4)
34 dpi		g + m + r (4/4)		vc (1/4)		vc (2/4)
38 dpi						vc (3/4)
