# Supplementary material for: Comparison and selection of light-emitting diodes (LEDs) for disease assays on plant pathogenic viruses and bacteria in greenhouses
Source: PLoS One. 2025 Aug 11;20(8):e0328277. doi: 10.1371/journal.pone.0328277 (PMC12338770; doi:10.1371/journal.pone.0328277)
Supplement: S4 Table — (XLSX) [file pone.0328277.s004.xlsx]

## Sheet: Table S4
Table S4. Experiment V2: symptom development under HPS and "broad spectrum + far-red" LEDs on test plants inoculated with (A) tobacco ringspot virus, (B) tomato spotted wilt virus , and (C) Physostegia chlorotic mottle virus.
Buffer inoculations are only shown if symptoms were observed. Symptoms are only noted on the date of their first appearance, or if a change in the number of plants displaying these symptoms is observed. Most notable differences in symptoms between HPS and LED indicated in red. See Table S5 for symptom abbreviations, dpi: days post inoculation, number of test plants showing specific symptoms over …
* Nicotiana occidentalis plants under HPS were smaller and more yellow than the same plants under LED at the time of inoculation. The same was true for plants of the same age from a different HPS compartment. This was not observed for plants sown a week earlier or later. Possibly, this was an effect of HPS lighting in combination with a few days with a very low amount of daylight. To compensate f…
A) Tobacco ringspot virus (TRSV)
test plant	Cucumis sativus "Chinese Slangen"
lighting	HPS		LED
symptoms	local	systemic	local	systemic
13 dpi		cl (1/8)
18 dpi		cl more severe than under LED (2/8)		cl (2/8)
20 dpi		cr (2/8)		cr (2/8)
31 dpi				cr + cp (3/8)
test plant	Nicotiana benthamiana				Nicotiana occidentalis "P1"				Nicotiana tabacum "White Burley"				Chenopodium quinoa
lighting	HPS		LED		HPS		LED		HPS		LED		HPS		LED
symptoms	local	systemic	local	systemic	local	systemic	local	systemic	local	systemic	local	systemic	local	systemic	local	systemic
7 dpi	cl (4/4)	vc + ^r (4/4)	cl (4/4)	vc + ^r + ^n (4/4)	nr (4/4)	^n + vn (4/4)	nr (4/4)	^n + vn (4/4)	nr + cl (4/4)		nr + cl (4/4)		nl (4/4)	nl (1/4)	nl (4/4)
10 dpi		g (4/4)		g + ^tn (4/4)		g (4/4)		g (4/4)		cl + lm (4/4)		nl + lm + vn (4/4)		g + tn (4/4)		g + tn (4/4)
15 dpi		r (4/4)		r (4/4)		n (4)				cp/ccr (4/4)				c + n (4/4)		n (4/4)
17 dpi	cp (4/4)		cp (4/4)					n (4)				nl turned into holes (4/4)
21 dpi				cp (4/4)
B) Tomato spotted wilt virus (TSWV)
test plant	Nicotiana benthamiana				Nicotiana occidentalis "P1"				Nicotiana tabacum "White Burley"				Datura stramonium				Nicotiana glutinosa
lighting	HPS		LED		HPS		LED		HPS		LED		HPS		LED		HPS		LED
symptoms	local	systemic	local	systemic	local	systemic	local	systemic	local	systemic	local	systemic	local	systemic	local	systemic	local	systemic	local	systemic
7 dpi					dark spots, not virus-like (4/4)		cl (4/4), nr (2/4)		cl (2/4)		vague cl (4/4)						cl (3/4)		s nl (2/4)
10 dpi			one white cl (1/4)	r (2/4)		vc (3/4)		vc (4/4)		vc + r (4/4)		vc + r + g (4/4)		r (1/4)				vc (3/4)	s nl (3/4)	c + ^n (3/4)
15 dpi		c + r (3/4)		c (4/4)		c + vn + lm (4/4)		c (4/4)				nl (1/4)		lm (4/4)		lm (2/4)		nl + c (3/4)		vn (4/4)
17 dpi		lm (3/4)		lm (4/4)						c (4/4)		n (1/4)
21 dpi		lm (4/4)				w (4/4)		w (4/4)		w (4/4)		w (4/4)		vc (4/4)		vc (2/4)		w (3/4)		w (4/4)
24 dpi																vc + lm (3/4)
C) Physostegia chlorotic mottle virus (PhCMoV)
test plant	Nicotiana benthamiana												Nicotiana occidentalis "P1"
inoculation	PhCMoV 33226137		PhCMoV 33226137		PhCMoV 32702269		PhCMoV 32702269		Buffer		Buffer		PhCMoV 33226137 (n=5)*		PhCMoV 33226137		PhCMoV 32702269 (n=5)*		PhCMoV 32702269		Buffer		Buffer
lighting	HPS		LED		HPS		LED		HPS		LED		HPS		LED		HPS		LED		HPS		LED
symptoms	local	systemic	local	systemic	local	systemic	local	systemic	local	systemic	local	systemic	local	systemic	local	systemic	local	systemic	local	systemic	local	systemic	local	systemic
18 dpi													cl (4/5)		cl + nl, more than under HPS (4/4)
21 dpi																vc (1/4)
26 dpi						c? (1/4)								vc + lc (4/5)		vc (2/4), r + g (1/4)
28 dpi														vc + lc (5/5)		vc (3/4), g (4/4)
32 dpi		r (4/4)		r + g (4/4)				^c (2/4)
35 dpi								r (1/4)												c (2/4)
39 dpi						rc? (1/4)														c (3/4)
42 dpi		g (4)				g? (2/4)				vague c (2/4)		vague c (1/4)		g (5/5)				g? (2/5)		c leaves flowering stem (4/4)		vague cl leaves flowering stem (2/4)		vague cl flowering stem, more severe than under HPS (4/4)
