# Supplementary material for: Comparison and selection of light-emitting diodes (LEDs) for disease assays on plant pathogenic viruses and bacteria in greenhouses
Source: PLoS One. 2025 Aug 11;20(8):e0328277. doi: 10.1371/journal.pone.0328277 (PMC12338770; doi:10.1371/journal.pone.0328277)
Supplement: S5 Table — (XLSX) [file pone.0328277.s005.xlsx]

## Sheet: Table S5
Table S5. Experiment V1 and V2: symptom abbreviations.
Abbreviation	Symptom
?	potential symptoms (faint)
^	mild/few symptoms
~	irregular/patchy symptoms
c	chlorosis
ccr	concentric chlorotic rings
cl	chlorotic lesions
cln	chlorotic lesions with necrotic core
cnr	concentric necrotic rings
cp	chlorotic patterns
cr	chlorotic rings
cs	chlorotic spots
cv	chlorotic vein banding
g	growth inhibition
lc	leaf curling
lm	leaf malformation
ll	large lesions
lsl	large shiny lesions
m	mottle
ms	mosaic
n	necrosis
nl	necrotic lesions
np	necrotic patterns
nr	necrotic rings
ns	necrotic spots
pd	plant death
r	rugosity
rc	recovery from symptoms
s	sunken
tn	top necrosis
vc	vein chlorosis
vn	vein necrosis
w	wilting
