# Supplementary material for: Comparison and selection of light-emitting diodes (LEDs) for disease assays on plant pathogenic viruses and bacteria in greenhouses
Source: PLoS One. 2025 Aug 11;20(8):e0328277. doi: 10.1371/journal.pone.0328277 (PMC12338770; doi:10.1371/journal.pone.0328277)
Supplement: S6 Table — (XLSX) [file pone.0328277.s006.xlsx]

## Sheet: Table S6
Table S6. Experiment B1: symptom evaluation under HPS and undimmed “daylight spectrum” LEDs on test plants inoculated with (A) Clavibacter sepedonicus, and (B) Ralstonia pseudosolanacearum phylotype I and Ralstonia solanacearum phylotype II.
NC: negative control (buffer inoculation). Plants were scored as doubtful when symptoms were not conspicuous.
A)
Bacteria	Clavibacter sepedonicus
Test plant	S. melongena ''Black Beauty''
Isolate	Inoculation date	Evaluation date	Lighting	No. of plants with symptoms (doubtful)	No. of plants without symptoms	Re-isolated	Identified with real-time PCR
PD406	2020-12-15	2021-01-05	HPS	9	1	Yes	Yes
PD406	2020-12-15	2021-01-05	LED*	8	2	Yes	Yes
PD7861	2020-12-15	2021-01-05	HPS	10	0	Yes	Yes
PD7861	2020-12-15	2021-01-05	LED*	10	0	Yes	Yes
NC	2020-12-15	2021-01-05	HPS	0	10	No	No
NC	2020-12-15	2021-01-05	LED*	0	10	No	No
PD406	2021-01-07	2021-01-28	HPS	10	0	Yes	Yes
PD406	2021-01-07	2021-01-28	LED*	10	0	Yes	Yes
PD7861	2021-01-07	2021-01-28	HPS	10	0	Yes	Yes
PD7861	2021-01-07	2021-01-28	LED*	8(1)	1	Yes	Yes
NC	2021-01-07	2021-01-28	HPS	0	10	No	No
NC	2021-01-07	2021-01-28	LED*	0	10	No	No
* Growth of S. melongena under undimmed “daylight spectrum” LED was highly promoted, prior to inoculation. This resulted in plants having firmer stems, a pronounced yellow color, broader structure with larger leaves, faster leaf development and increased side-branching. Symptoms developed slower and were less severe under undimmed “daylight spectrum” LED than under HPS, after inoculation.
B)
Bacteria	Ralstonia pseudosolanacearum phylotype I and Ralstonia solanacearum phylotype II
Test plant	S. lycopersicum ''Money Maker''
Isolate	Inoculation date	Evaluation date	Lighting	No. of plants with symptoms (doubtful)	No. of plants without symptoms	Re-isolated	Identified with real-time PCR
PD2762	2021-02-12	2021-02-22	HPS	6(2)	2	Yes	Yes
PD2762	2021-02-12	2021-02-22	LED*	3(4)	3	Yes	Yes
PD7123	2021-02-12	2021-02-22	HPS	10	0	Yes	Yes
PD7123	2021-02-12	2021-02-22	LED*	10	0	Yes	Yes
PD7465	2021-02-12	2021-02-22	HPS	10	0	Yes	Yes
PD7465	2021-02-12	2021-02-22	LED*	10	0	Yes	Yes
PD7466	2021-02-12	2021-02-22	HPS	10	0	Yes	Yes
PD7466	2021-02-12	2021-02-22	LED*	10	0	Yes	Yes
NC	2021-02-12	2021-02-22	HPS	0	10	No	No
NC	2021-02-12	2021-02-22	LED*	0	10	No	No
* Growth of S. lycopersicum under undimmed “daylight spectrum” LED was promoted, prior to inoculation. This resulted in plants having firmer stems, broader structure with larger leaves, faster leaf development and increased side-branching. Symptoms developed slower and were less severe under undimmed “daylight spectrum” LED than under HPS, after inoculation.
