# Supplementary material for: Comparison and selection of light-emitting diodes (LEDs) for disease assays on plant pathogenic viruses and bacteria in greenhouses
Source: PLoS One. 2025 Aug 11;20(8):e0328277. doi: 10.1371/journal.pone.0328277 (PMC12338770; doi:10.1371/journal.pone.0328277)
Supplement: S7 Table — (XLSX) [file pone.0328277.s007.xlsx]

## Sheet: Table S7
Table S7. Experiment B2: symptom evaluation under HPS and dimmed “daylight spectrum” LEDs on test plants inoculated with (A) Clavibacter sepedonicus, (B) Ralstonia pseudosolanacearum phylotype I and Ralstonia solanacearum phylotype II and (C) Pseudomonas syringae pv. syringae.
NC: negative control (buffer inoculation). Plants were scored as doubtful when symptoms were not conspicuous.
A)
Bacteria	Clavibacter sepedonicus
Test plant	S. melongena ''Black Beauty''
Isolate	Inoculation date	Evaluation date	Lighting	No. of plants with symptoms (doubtful)	No. of plants without symptoms
PD406	2021-12-23	2022-01-10	HPS	9	1
PD406	2021-12-23	2022-01-10	LED*	6(1)	3
PD7861	2021-12-23	2022-01-10	HPS	8	2
PD7861	2021-12-23	2022-01-10	LED*	9	1
NC	2021-12-23	2022-01-10	HPS	0	10
NC	2021-12-23	2022-01-10	LED*	0	10
PD406	2021-12-30	2022-01-17	HPS	7(3)	1
PD406	2021-12-30	2022-01-17	LED*	7(1)	2
PD7861	2021-12-30	2022-01-17	HPS	10	0
PD7861	2021-12-30	2022-01-17	LED*	9	1
NC	2021-12-30	2022-01-17	HPS	0	10
NC	2021-12-30	2022-01-17	LED*	0	10
* Growth of S. melongena under dimmed “daylight spectrum” LED prior to inoculation resulted in plants having firmer stems, broader structure with larger leaves, faster leaf development and increased side-branching, but not as pronounced as during experiment B1. Symptoms developed slightly slower and were slightly less severe under dimmed “daylight spectrum” LED than under HPS, after inoculation.
B)
Bacteria	Ralstonia pseudosolanacearum phylotype I and Ralstonia solanacearum phylotype II
Test plant	S. lycopersicum ''Money Maker''
Isolate	Inoculation date	Evaluation date	Lighting	No. of plants with symptoms (doubtful)	No. of plants without symptoms
PD2762	2022-01-25	2022-01-31	HPS	10	0
PD2762	2022-01-25	2022-01-31	LED*	10	0
PD7123	2022-01-25	2022-01-31	HPS	10	0
PD7123	2022-01-25	2022-01-31	LED*	10	0
PD7465	2022-01-25	2022-01-31	HPS	10	0
PD7465	2022-01-25	2022-01-31	LED*	10	0
PD7466	2022-01-25	2022-01-31	HPS	10	0
PD7466	2022-01-25	2022-01-31	LED*	10	0
NC	2022-01-25	2022-01-31	HPS	0	10
NC	2022-01-25	2022-01-31	LED*	0	10
PD2762	2022-01-31	2022-02-07	HPS	10	0
PD2762	2022-01-31	2022-02-07	LED*	10	0
PD7123	2022-01-31	2022-02-07	HPS	10	0
PD7123	2022-01-31	2022-02-07	LED*	10	0
PD7465	2022-01-31	2022-02-07	HPS	10	0
PD7465	2022-01-31	2022-02-07	LED*	10	0
PD7466	2022-01-31	2022-02-07	HPS	10	0
PD7466	2022-01-31	2022-02-07	LED*	10	0
NC	2022-01-31	2022-02-07	HPS	0	10
NC	2022-01-31	2022-02-07	LED*	0	10
* Growth of S. lycopersicum under dimmed “daylight spectrum” LED was promoted, prior to inoculation. This resulted in plants having firmer stems, broader structure with larger leaves, faster leaf development and increased side-branching, but not as pronounced as during experiment B1. Symptoms developed slightly slower and were slightly less severe under dimmed “daylight spectrum” LED than under H…
C)
Bacteria	P. syringae pv. syringae
Test plant	N. tabacum "White Burley"
Isolate	Infiltration date	Evaluation date	Lighting	No. of infiltration positions with HR+	No. of infiltration positions with HR-
PD760	2022-02-01	2022-02-02	HPS	2	0
	2022-02-01	2022-02-02	LED*	2	0
NC	2022-02-01	2022-02-02	HPS	0	2
	2022-02-01	2022-02-02	LED*	0	2
*Growth of N. tabacum under dimmed “daylight spectrum” LED was promoted, prior to inoculation.
