# Supplementary material for: Comparison and selection of light-emitting diodes (LEDs) for disease assays on plant pathogenic viruses and bacteria in greenhouses
Source: PLoS One. 2025 Aug 11;20(8):e0328277. doi: 10.1371/journal.pone.0328277 (PMC12338770; doi:10.1371/journal.pone.0328277)
Supplement: S8 Table — (XLSX) [file pone.0328277.s008.xlsx]

## Sheet: Table S8
Table S8. Experiment B3: symptom evaluation under HPS and "broad spectrum with far-red" LEDs on test plants inoculated with (A) Clavibacter sepedonicus, (B) Ralstonia pseudosolanacearum phylotype I and Ralstonia solanacearum phylotype II, (C) Xanthomonas citri pv. aurantifolii and pv. citri and (D) Pseudomonas syringae pv. syringae.
NC: negative control (buffer inoculation). Plants were scored as doubtful when symptoms were not conspicuous.
A)
Bacteria	Clavibacter sepedonicus
Test plant	S. melongena ''Black Beauty''
Isolate	Inoculation date	Evaluation date	Lighting	No. of plants with symptoms (doubtful)	No. of plants without symptoms
PD406	2022-12-14	2023-01-10	HPS	8	2
PD406	2022-12-14	2023-01-10	LED	6	4
PD7861	2022-12-14	2023-01-10	HPS	9	1
PD7861	2022-12-14	2023-01-10	LED	8	2
NC	2022-12-14	2023-01-10	HPS	0	10
NC	2022-12-14	2023-01-10	LED	0	10
PD406	2022-12-21	2023-01-10	HPS	8	2
PD406	2022-12-21	2023-01-10	LED	9	1
PD7861	2022-12-21	2023-01-10	HPS	10	0
PD7861	2022-12-21	2023-01-10	LED	10	0
NC	2022-12-21	2023-01-10	HPS	0	10
NC	2022-12-21	2023-01-10	LED	0	10
B)
Bacteria	Ralstonia pseudosolanacearum phylotype I and Ralstonia solanacearum phylotype II
Test plant	S. lycopersicum ''Money Maker''
Isolate	Inoculation date	Evaluation date	Lighting	No. of plants with symptoms (doubtful)	No. of plants without symptoms
PD2762	2023-02-02	2023-02-09	HPS	10	0
PD2762	2023-02-02	2023-02-09	LED	10	0
PD7123	2023-02-02	2023-02-09	HPS	10	0
PD7123	2023-02-02	2023-02-09	LED	10	0
NC	2023-02-02	2023-02-09	HPS	0	10
NC	2023-02-02	2023-02-09	LED	0	10
PD2762	2023-02-06	2023-02-09	HPS	10	0
PD2762	2023-02-06	2023-02-09	LED	10	0
PD7123	2023-02-06	2023-02-09	HPS	10	0
PD7123	2023-02-06	2023-02-09	LED	10	0
NC	2023-02-06	2023-02-09	HPS	0	10
NC	2023-02-06	2023-02-09	LED	0	10
C)
Bacteria	Xanthomonas citri pv. aurantifolii (PD6315) and pv. citri (PD990)
Test plant	C. sinensis ''Aurancio'' and C. calamondin ''Oriana''
Isolate	Infiltration date	Evaluation date	Lighting	Nr of leaf infiltration positions with symptoms (doubtful)	Nr of infiltration positions without symptoms
PD990	2023-02-02	2023-02-09	HPS	Aurancio: 12	0
PD990	2023-02-02	2023-02-09	LED*	Aurancio: 12	0
PD990	2023-02-02	2023-02-09	HPS	Oriana: 12	0
PD990	2023-02-02	2023-02-09	LED*	Oriana: 12	0
PD6315	2023-02-02	2023-02-09	HPS	0	Aurancio: 12
PD6315	2023-02-02	2023-02-09	LED*	0	Aurancio: 12
PD6315	2023-02-02	2023-02-09	HPS	Oriana: 12	0
PD6315	2023-02-02	2023-02-09	LED*	Oriana: 12	0
NC	2023-02-02	2023-02-09	HPS	0	Aurancio: 6
NC	2023-02-02	2023-02-09	LED	0	Aurancio: 6
NC	2023-02-02	2023-02-09	HPS	0	Oriana: 6
NC	2023-02-02	2023-02-09	LED	0	Oriana: 6
* Symptoms were slightly more pronounced on leaves grown under LED light.
D)
Bacteria	P. syringae pv. syringae
Test plant	N. tabacum "White Burley"
Isolate	Infiltration date	Evaluation date	Lighting	No. of infiltration positions with HR+	No. of infiltration positions with HR-
PD760	2024-12-20	2024-12-21	HPS	2	0
	2024-12-20	2024-12-21	LED	2	0
NC	2024-12-20	2024-12-21	HPS	0	2
	2024-12-20	2024-12-21	LED	0	2
